# Supplementary material for: Stress-shape misalignment in confluent cell layers
Source: Nat Commun. 2024 Apr 29;15:3628. doi: 10.1038/s41467-024-47702-w (PMC11059169; doi:10.1038/s41467-024-47702-w)
Supplement: Supplementary file 7 — Source Data [file 41467_2024_47702_MOESM7_ESM.zip]

Archive with 17 entries (16 files):
- Source Data/
- Source Data/simulation_figure3.mat
- __MACOSX/Source Data/._simulation_figure3.mat
- Source Data/simulation_figure2.mat
- __MACOSX/Source Data/._simulation_figure2.mat
- Source Data/.DS_Store
- __MACOSX/Source Data/._.DS_Store
- Source Data/experiments_figure_4_SM.mat
- Source Data/experiments_figure_4.mat
- __MACOSX/Source Data/._experiments_figure_4.mat
- Source Data/experiment_figure_3_SM.mat
- Source Data/experiments_figure2.mat
- __MACOSX/Source Data/._experiments_figure2.mat
- Source Data/experiment_figure3.mat
- __MACOSX/Source Data/._experiment_figure3.mat
- Source Data/experiments_figure2_SM.mat
- __MACOSX/Source Data/._experiments_figure2_SM.mat
